# Supplementary material for: Enhanced mechanosensing of cells in synthetic 3D matrix with controlled biophysical dynamics
Source: Nat Commun. 2021 Jun 10;12:3514. doi: 10.1038/s41467-021-23120-0 (PMC8192531; doi:10.1038/s41467-021-23120-0)
Supplement: Supplementary file 9 — Source Data [file 41467_2021_23120_MOESM9_ESM.xlsx]

## Sheet: Figure 1
Fig. 1b	Swelling ratios	HA-ADA	HA-CA		Fig. 1c	G' (Pa)	HA-ADA	A80C20	A50C50	A20C80	HA-CA		Fig. 1c	G'' (Pa)	HA-ADA	A80C20	A50C50	A20C80	HA-CA
		11.3957	11.7371				982.5	984.028	924.006	959.624	943.4				412.1	351.174	301.059	153.1	37.79
		10.6014	11.1571				998.8	928.654	911.006	996.76	930.1				396.8	343.4	290.222	158	42.87
		11.7	10.8129				937.1	969.005	937.006	907.601	915.3				381.1	335.379	279.874	136.513	47.71
	two-tailed	0.9941	t-test		0.2636	ANOVA							two-tailed			0.0023	t-test
																	<0.0001	t-test
																<0.0001		t-test

## Sheet: Figure 2
Fig. 2c	Circularity (HA-ADA-cRGD)	Day 1	Day 3	Day 7		Fig. 2c	Circularity (HA-CA-cRGD)	Day 1	Day 3	Day 7
		0.32387	0.33825	0.22636				0.90463	0.46882	0.25463
		0.13876	0.27195	0.20493				0.90391	0.21984	0.31367
		0.13488	0.27594	0.21625				0.80867	0.63876	0.37918
		0.41188	0.20959	0.50398				0.68872	0.55822	0.45428
		0.33826	0.10761	0.16988				0.87082	0.59462	0.47173
		0.31299	0.19435	0.23831				0.89191	0.48406	0.30076
		0.29384	0.11563	0.32266				0.62681	0.56636	0.33836
		0.21778	0.44943	0.3202				0.87345	0.53841	0.24965
		0.21367	0.52953	0.21514				0.91113	0.54751	0.22091
		0.40487	0.17829	0.32041				0.92447	0.58347	0.44599
		0.33338	0.2916	0.30061				0.93497	0.50398	0.40663
		0.33676	0.31992	0.26588				0.8543	0.40613	0.42286
		0.9294	ANOVA				Two-tailed	<0.0001	t-test
									0.001	t-test
Fig. 2e	YAP nucleus/cytoplasmic ratio	HA-ADA-cRGD	HA-CA-cRGD		Fig. 2f	Circularity	A80C20	A50C50	A20C80		Fig. 2f	YAP nucleus/cytoplasmic ratio	A80C20	A50C50	A20C80
		1.14582	0.44511				0.15721	0.27879	0.92814				0.71647	0.7003	0.11015
		1.34003	0.10393				0.15753	0.37016	0.92082				0.62043	0.49798	0.18634
		1.12083	0.3402				0.3078	0.70392	0.8596				0.84088	0.40752	0.35012
		0.80675	0.21771				0.17667	0.59933	0.92143				0.5534	0.79835	0.33457
		0.9225	0.17567				0.15411	0.21034	0.82758				0.75892	0.5949	0.18989
		0.98231	0.47297				0.20426	0.59974	0.82594				1.31219	0.73334	0.1313
		1.54374	0.56807				0.25825	0.23555	0.69868				1.0199	1.41327	0.29451
		2.65931	0.05898				0.16601	0.46755	0.87844				1.65692	0.72433	0.1839
		0.9367	0.53561				0.31895	0.40654	0.88241				0.81761	0.82017	0.21291
		1.08451	0.3227				0.22138	0.43546	0.9415				0.75888	0.60132	0.16726
		1.65467	0.68519				0.17403	0.31564	0.9242				0.69991	0.93997	0.25692
		1.55427	0.33667				0.16696	0.57037	0.87115				0.63928	0.92835	0.17586
	Two-tailed	<0.0001	t-test			Two-tailed	0.0001	t-test				Two-tailed	0.3974	t-test
								<0.0001	t-test					<0.0001	t-test
							<0.0001		t-test				<0.0001		t-test

## Sheet: Figure 4
Fig. 4b	Circularity	A50-cRGD:C50	A50:C50-cRGD		Fig. 4b	YAP nucleus/cytoplasmic ratio	A50-cRGD:C50	A50:C50-cRGD		Fig. 4f		HA-ADA-cRGD	HA-ADA-pRGD	HA-ADA
		0.33526	0.42553				0.94311	0.25685				2.1	0.601	0.571
		0.23339	0.72002				1.02713	0.12797				2.01	0.593	0.556
		0.30936	0.8322				1.78849	0.17532				1.77	0.611	0.498
		0.42108	0.91568				1.41311	0.12495				1.49	0.584	0.475
		0.3802	0.8755				0.82631	0.26235				1.52	0.511	0.453
		0.47159	0.7411				1.08193	0.14999				1.42	0.54	0.401
		0.31327	0.77544				1.36279	0.17118				1.4	0.484	0.482
		0.20672	0.90105				1.79882	0.10786				1.29	0.459	0.46
		0.26213	0.82068				0.79934	0.17724				1.01	0.495	0.519
		0.15504	0.95058				0.86801	0.05769				0.909	0.54	0.57
		0.2481	0.70983				0.79506	0.26836
		0.29881	0.90876				0.86863	0.12327
	Two-tailed	<0.0001	t-test			Two-tailed	<0.0001	t-test			Two-tailed	<0.0001	t-test
												<0.0001		t-test

## Sheet: Figure 5
Fig. 5a	Runx 2 Relative Gene Expression	HA-ADA-cRGD	HA-CA-cRGD		ALP Relative Gene Expression	HA-ADA-cRGD	HA-CA-cRGD		Col 1 Relative Gene Expression	HA-ADA-cRGD	HA-CA-cRGD		OCN Relative Gene Expression	HA-ADA-cRGD	HA-CA-cRGD
		1.03288	0.23761			1.18646	0.322343			1.23971	0.411796			0.816014	0.224793
		0.810378	0.254664			1.04729	0.340722			0.939523	0.423373			1.09177	0.235969
		1.19471	0.292532			0.80478	0.296616			0.858565	0.496546			1.12246	0.191666
	Two-tailed	0.0026	t-test		Two-tailed	0.0035	t-test		Two-tailed	0.0088	t-test		Two-tailed	0.0013	t-test
Fig. 5b	Runx 2 Relative Gene Expression	HA-ADA-cRGD	HA-ADA-pRGD	HA-ADA		ALP Relative Gene Expression	HA-ADA-cRGD	HA-ADA-pRGD	HA-ADA		Col 1 Relative Gene Expression	HA-ADA-cRGD	HA-ADA-pRGD	HA-ADA		OCN Relative Gene Expression	HA-ADA-cRGD	HA-ADA-pRGD	HA-ADA
		0.939523	0.168794	0.275476			1.07674	0.323088	0.557354			0.952638	0.293887	0.114229			0.961483	0.380684	0.228986
		1.08674	0.168794	0.255253			1.04006	0.269807	0.44648			1.07177	0.306367	0.128514			1.03049	0.307076	0.222725
		0.97942	0.169968	0.275476			0.89296	0.31864	0.498846			0.97942	0.300062	0.136787			1.00928	0.307076	0.200731
	Two-tailed	<0.0001	t-test			Two-tailed	0.0003	t-test			Two-tailed	<0.0001	t-test			Two-tailed	<0.0001	t-test
		<0.0001		t-test			0.0015		t-test			<0.0001		t-test			<0.0001		t-test

## Sheet: Figure 6
Fig. 6d	Circularity	β1 blocking	β3 blocking	Y-27632	Cytochalasin	Blebbistatin	ML-7	Non treated
		0.62418	0.76326	0.92022	0.59939	0.34165	0.27188	0.18435
		0.83386	0.79916	0.62427	0.68954	0.71116	0.35274	0.20257
		0.84502	0.73859	0.73395	0.67213	0.75637	0.28841	0.31502
		0.75839	0.71172	0.49587	0.86319	0.54928	0.34815	0.38612
		0.81862	0.94252	0.39518	0.59492	0.7282	0.26976	0.32544
		0.81446	0.77909	0.59041	0.56773	0.80457	0.1798	0.20072
	Two-tailed	<0.0001						t-test
			<0.0001					t-test
				0.0015				t-test
					<0.0001			t-test
						0.0007		t-test
Fig. 6e	Number of nuclei per cell cluster	β1 blocking	β3 blocking	Y-27632	Cytochalasin	Blebbistatin	ML-7	Non treated
		2	7	6	2	6	10	8
		1	9	9	1	3	8	8
		1	8	8	1	4	4	16
		2	8	9	1	8	7	13
		1	7	3	1	4	5	13
		2	9	3	1	6	7	12
		1	7	6	2	3	7	20
		2	6	5	2	1	13	16
		2	7	5	1	2	11	17
		1	8	7	1	4	9	6
	Two-tailed	<0.0001						t-test
			0.0019					t-test
				0.0004				t-test
					<0.0001			t-test
						<0.0001		t-test
							0.0099	t-test

## Sheet: Supplementary Fig. 3
Supplementary Fig. 3a	Elastic Modulus (Pa)	HA-ADA	HA-CA		Fig. 3d	Relaxation time (s)	HA-ADA	A80C20	A50C50	A20C80	HA-CA
		1809.54	1671.08				4.49	15.87	23.56	38.9	56.16
		1725.88	1798.05				4.542	13.831	24.6	30.3	49.05
		1654.09	1679.23				3.216	14.2	21.98	34.6	52.41
	Two-tailed	0.8327	t-test			Two-tailed	0.0002	t-test
								0.0009	t-test
									0.0124	t-test
										0.0051	t-test

## Sheet: Supplementary Fig. 5
Supplementary Fig. 5	Day 1				Day 3				Day 7				Day 14
DNA (ng/sample)	HA-ADA-cRGD	HA-CA-cRGD	HA-ADA-pRGD	HA-ADA	HA-ADA-cRGD	HA-CA-cRGD	HA-ADA-pRGD	HA-ADA	HA-ADA-cRGD	HA-CA-cRGD	HA-ADA-pRGD	HA-ADA	HA-ADA-cRGD	HA-CA-cRGD	HA-ADA-pRGD	HA-ADA
	850.704	822.296	640.592	638.448	988.456	952.008	829.8	870	1280.58	1134.78	995.424	1005.61	1335.25	1236.09	1202.32	901.088
	821.224	825.512	640.056	636.304	1036.16	972.376	834.088	910.2	1281.11	1139.07	1051.17	1019.01	1325.06	1233.41	1196.96	985.24
	785.312	878.04	632.552	633.624	975.056	940.216	877.504	853.92	1285.4	1151.4	1136.39	987.384	1325.6	1143.36	1160.51	997.568
Two-tailed	<0.0001								t-test
	<0.0001												t-test
		<0.0001								t-test
		0.0005												t-test
			0.0005								t-test
			<0.0001												t-test
				<0.0001								t-test
				0.0004												t-test

## Sheet: Supplementary Fig. 7 
Supplementary Fig. 7a	Normalized Volume	Day 1				Day 3				Day 7				Day 14				Day 21
		HA-ADA-cRGD	HA-CA-cRGD	HA-ADA-pRGD	HA-ADA	HA-ADA-cRGD	HA-CA-cRGD	HA-ADA-pRGD	HA-ADA	HA-ADA-cRGD	HA-CA-cRGD	HA-ADA-pRGD	HA-ADA	HA-ADA-cRGD	HA-CA-cRGD	HA-ADA-pRGD	HA-ADA	HA-ADA-cRGD	HA-CA-cRGD	HA-ADA-pRGD	HA-ADA
		1	0.911789	1.10883	0.942559	0.984287	0.952732	1.1128	0.753937	0.951962	0.957236	1.02803	0.782791	0.951368	0.9073	1.10285	1.03291	0.937823	0.909007	1.00549	0.866787
		1.03737	0.89872	1.08028	0.813838	0.961703	1.04476	0.96644	0.981181	0.960569	0.985215	1.027	0.9665	0.932182	1.00531	1.0045	0.809646	0.913518	0.965708	1.16498	0.909971
		1.00884	1.06652	0.989034	0.713788	0.963278	0.9382	1.01763	0.84557	0.971313	0.91765	1.24728	0.884747	0.988451	0.913106	1.1965	0.73058	1.01479	0.945117	1.09318	0.880088
	ANOVA	0.1419	0.9249	0.854	0.9608

## Sheet: Supplementary Fig. 11
Supplementary Fig. 11b	Relative Gene Expression	HA-ADA-cRGD	HA-ADA-pRGD	HA-ADA
	Day 3	1.01866	0.119631	0.054284
		1.10701	0.126452	0.04693
		0.886791	0.120463	0.046284
	Two-tailed	0.0002	t-test
		0.0001		t-test
	Relative Gene Expression	HA-ADA-cRGD	HA-ADA-pRGD	HA-ADA
	Day 7	0.856584	0.062212	0.036482
		1.05458	0.057247	0.030046
		1.10701	0.056068	0.038296
	Two-tailed	0.0002	t-test
		0.0002		t-test

## Sheet: Supplementary Fig. 15
Supplementary Fig. 15	Relative Gene Expression	HA-ADA-cRGD	HA-CA-cRGD
	Col 1	0.712025	0.408007
		1.15669	0.383332
		1.21419	0.362654
	Two-tailed	0.0156	t-test
	Relative Gene Expression	HA-ADA-cRGD	HA-CA-cRGD
	OCN	1.18099	0.50581
		1.01396	0.452712
		0.835088	0.419478
	Two-tailed	0.0059	t-test

[truncated: 5 more sheets: Supplementary Fig. 17, Supplementary Fig. 18, Supplementary Fig. 19, Uncropped gel 1, Uncropped gel 2]
